# Supplementary material for: Gene Therapy with Enterovirus 3 C Protease: A Promising Strategy for Various Solid Tumors
Source: Nat Commun. 2025 May 8;16:4298. doi: 10.1038/s41467-025-59440-8 (PMC12062448; doi:10.1038/s41467-025-59440-8)
Supplement: Supplementary file 4 — Source Data [file 41467_2025_59440_MOESM4_ESM.xlsx]

## Sheet: Figure1a
IVT mRNA sequence：5’UTR~polyA
5’UTR	GGGAAUAAACUAGUAUUCUUCUGGUCCCCACAGACUCAGAGAGAACCC
Kozak	GCCACC
Start codon	AUG
EV71-3C coding sequence	GGCCCCAGCCUGGACUUCGCCCUGAGCCUGCUGCGGAGAAAUAUCCGGCAGGUGCAGACCGAUCAAGGCCACUUUACAAUGCUGGGCGUGAGAGACCGGCUCGCCGUGCUGCCUCGCCACUCCCAGCCUGGAAAGACCAUUUGGAUCGAGCAUAAGCUGGUGAACGUGCUGGAUGCCGUGGAACUGGUCGACGAGCAGGGCGUGAACCUGGAGCUGACACUGAUCACCCUGGACACCAACGAGAAGUUCCGGGACAUCACCAAAUUCAUCCCCGAAAACAUCAGCACCGCCUCCGAUGCUACACUGGUGAUCAACACCGAGCACAUGCCUAGCAUGUUCGUGCCCGUGGGCGACGUGGUGCAGUACGGCUUCCUGAACCUGAGCGGCAAGCCAACCCAC…
Stop codon	UGAUGA
3’UTR	CUCGAGCUGGUACUGCAUGCACGCAAUGCUAGCUGCCCCUUUCCCGUCCUGGGUACCCCGAGUCUCCCCCGACCUCGGGUCCCAGGUAUGCUCCCACCUCCACCUGCCCCACUCACCACCUCUGCUAGUUCCAGACACCUCCCAAGCACGCAGCAAUGCAGCUCAAAACGCUUAGCCUAGCCACACCCCCACGGGAAACAGCAGUGAUUAACCUUUAGCAAUAAACGAAAGUUUAACUAAGCUAUACUAACCCCAGGGUUGGUCAAUUUCGUGCCAGCCACACCCUGGAGCUAGC
Poly(A) tail	AAAAAAAAAAAAAAAAAAAAAAAAAAAAAAGCAUAUGACUAAAAAAAAAAAAAAAAAAAAAAAAAAAAAAAAAAAAAAAAAAAAAAAAAAAAAAAAAAAAAAAAAAAAAAU

## Sheet: Figure1c
EV71-3C-mRNA Concentration(ng/ml)	U87 MG- cell viability (%)				EV71-3C-mRNA Concentration(ng/ml)	U138 MG- cell viability (%)
15.6	112.439	104.091	97.3168		15.6	109.34	102.436	97.8448
31.2	110.409	101.636	96.7219		31.2	100.146	100.768	99.6798
62.4	104.109	99.5446	91.4405		62.4	99.4052	93.2339	89.3968
124.8	83.0275	93.4738	85.4495		124.8	68.8663	68.7575	66.9934
249.6	67.6589	90.1514	69.0745		249.6	68.1702	52.9195	51.766
499.2	28.3946	38.8674	44.5341		499.2	35.7008	40.3256	34.8703
998.4	36.171	39.3955	39.5663		998.4	29.7288	21.6735	20.7405

## Sheet: Figure1d
EV71-3C-mRNA Concentration(ng/ml)	U87 MG Control			AG7088(1μM)			AG7088(10μM)
15.6	100.499	100.091	99.3168	94.7125	98.2752	98.3823	96.5769	93.9424	93.4528
31.2	99.4085	99.6357	96.7219	93.0739	95.8656	97.9796	95.6094	95.8608	90.3374
62.4	98.1088	99.5446	91.4405	95.7287	91.181	96.8785	91.553	95.6714	88.5775
124.8	86.0275	90.4738	85.4495	92.5366	96.5372	99.352	96.386	98.2913	95.6208
249.6	69.6589	79.1514	69.0745	84.3834	78.6315	82.762	90.091	97.9292	95.192
499.2	43.3946	39.8674	38.5341	79.6266	80.216	72.6673	91.9577	94.8218	91.7882
998.4	26.171	29.3955	33.5663	51.8335	60.694	61.8098	88.7102	86.0696	85.929
EV71-3C-mRNA Concentration(ng/ml)	U138 MG Control			AG7088(1μM)			AG7088(10μM)
15.6	101.346	100.675	98.8465	93.1695	94.9953	92.3692	98.1856	95.5415	96.8442
31.2	99.1462	92.7684	99.6764	91.1192	93.5342	94.9786	99.8829	96.6838	91.8576
62.4	86.4052	88.2339	89.3968	92.0249	90.225	96.1044	98.2139	93.552	90.9252
124.8	78.8663	79.7575	77.9934	78.4705	75.4903	82.1353	96.3659	94.1604	95.3103
249.6	69.1702	76.9195	71.766	70.1301	73.3168	77.0801	98.7749	94.2602	93.2921
499.2	55.7008	57.3272	44.8703	64.0394	65.7792	66.7142	84.3123	89.7301	84.3056
998.4	39.7288	31.6735	37.7405	55.5846	53.9023	53.4866	76.8782	73.0857	78.1167

## Sheet: Figure1e
U87 MG
EV71-3C-mRNA Concentration(ng/ml)	3C (C147S)			3C
15.6	100.139	98.2127	103.242	112.439	104.091	97.3168
31.2	92.2321	103.985	100.942	110.409	101.636	96.7219
62.4	89.8565	99.6965	104.061	104.109	99.5446	91.4405
124.8	88.6188	96.9387	99.3835	83.0275	93.4738	85.4495
249.6	93.5221	101.438	98.3024	67.6589	90.1514	69.0745
499.2	95.8084	88.9215	106.6	28.3946	38.8674	44.5341
998.4	84.1171	100.838	102.824	36.171	39.3955	39.5663
1996.8	86.9794	90.0214	92.202
U138 MG
EV71-3C-mRNA Concentration(ng/ml)	3C (C147S)			3C
15.6	105.697	90.9827	102.282	111.34	102.436	97.8448
31.2	101.239	98.5485	108.051	109.146	102.768	99.6798
62.4	108.897	90.3165	94.3847	106.405	93.2339	71.3968
124.8	101.498	98.7737	100.779	78.8663	68.7575	76.9934
249.6	97.9309	89.9163	112.116	68.1702	72.9195	71.766
499.2	98.6681	81.9316	98.8295	65.7008	47.3272	44.8703
998.4	100.661	87.2579	91.9094	29.7288	31.6735	37.7405
1996.8	100.571	98.757	97.9494

## Sheet: Figure1f
U87 MG
	control	3C(0.5μg/ml)	3C(1μg/ml)	3C(1.5μg/ml)	3C (C147S)1.5μg/ml)	3C+AG7088
EdU/DAPI	0.204334	0.089431	0.035088	0.02	0.208211	0.224915
	0.225131	0.08046	0.035714	0.0344828	0.220569	0.257831
	0.264151	0.066667	0.058824	0.0181818	0.191572	0.218954
Bonferroni's multiple comparisons test				Adjusted P Value
control vs. 3C(0.5μg/ml)				<0.0001
control vs. 3C(1μg/ml)				<0.0001
control vs. 3C(1.5μg/ml)				<0.0001
control vs. 3C (C147S)1.5μg/ml)				0.6221
control vs. 3C+AG7088				>0.9999
U138 MG
	control	3C(0.5μg/ml)	3C(1μg/ml)	3C(1.5μg/ml)	3C (C147S)1.5μg/ml)	3C+AG7088
EdU/DAPI	0.242424	0.138889	0.0625	0.030303	0.207135	0.215629
	0.22	0.125	0.058824	0.0325	0.217097	0.236107
	0.245714	0.171429	0.066667	0.032258	0.194194	0.22883
Bonferroni's multiple comparisons test				Adjusted P Value
control vs. 3C(0.5μg/ml)				<0.0001
control vs. 3C(1μg/ml)				<0.0001
control vs. 3C(1.5μg/ml)				<0.0001
control vs. 3C (C147S)1.5μg/ml)				0.0789
control vs. 3C+AG7088				>0.9999

## Sheet: Figure2a
U87 MG
	control	3C(0.5μg/ml)	3C(1μg/ml)	3C(1.5μg/ml)	3C (C147S)1.5μg/ml)	3C+AG7088
Migration cells/view	86	41	19	7	89	91
	90	38	18	8	82	93
	96	44	11	6	91	85
Dunnett's multiple comparisons test		Adjusted P Value
control vs. 3C(0.5μg/ml)		<0.0001
control vs. 3C(1μg/ml)		<0.0001
control vs. 3C(1.5μg/ml)		<0.0001
control vs. 3C (C147S)1.5μg/ml)		0.7552
control vs. 3C+AG7088		0.9974
U138 MG
	control	3C(0.5μg/ml)	3C(1μg/ml)	3C(1.5μg/ml)	3C (C147S)1.5μg/ml)	3C+AG7088
Migration cells/view	96	39	20	6	95	98
	90	35	24	2	86	92
	84	32	21	3	90	85
Dunnett's multiple comparisons test		Adjusted P Value
control vs. 3C(0.5μg/ml)		<0.0001
control vs. 3C(1μg/ml)		<0.0001
control vs. 3C(1.5μg/ml)		<0.0001
control vs. 3C (C147S)1.5μg/ml)		0.9999
control vs. 3C+AG7088		0.9865

## Sheet: Figure2b
U87 MG
	control	3C(0.5μg/ml)	3C(1μg/ml)	3C(1.5μg/ml)	3C (C147S)1.5μg/ml)	3C+AG7088
Invasion cells/view	89	46	21	13	78	88
	97	41	18	5	91	97
	87	37	20	9	84	86
Dunnett's multiple comparisons test		Adjusted P Value
control vs. 3C(0.5μg/ml)		<0.0001
control vs. 3C(1μg/ml)		<0.0001
control vs. 3C(1.5μg/ml)		<0.0001
control vs. 3C (C147S)1.5μg/ml)		0.3657
control vs. 3C+AG7088		0.9997
U138 MG
	control	3C(0.5μg/ml)	3C(1μg/ml)	3C(1.5μg/ml)	3C (C147S)1.5μg/ml)	3C+AG7088
Invasion cells/view	97	29	17	2	102	96
	101	27	20	3	91	102
	99	35	24	2	92	92
Dunnett's multiple comparisons test		Adjusted P Value
control vs. 3C(0.5μg/ml)		<0.0001
control vs. 3C(1μg/ml)		<0.0001
control vs. 3C(1.5μg/ml)		<0.0001
control vs. 3C (C147S)1.5μg/ml)		0.6318
control vs. 3C+AG7088		0.922

## Sheet: Figure2c
U87 MG
	control	3C(0.5μg/ml)	3C(1μg/ml)	3C(1.5μg/ml)	3C (C147S)1.5μg/ml)	3C+AG7088
Apoptosis rate%	4.9	19.8	31.5	45.5	4.9	5.9
	5.1	19.4	33.7	47.5	19	6
	13.4	22.4	27.6	45.6	17.1	9.6
Dunnett's multiple comparisons test		Adjusted P Value
control vs. 3C(0.5μg/ml)		0.0098
control vs. 3C(1μg/ml)		<0.0001
control vs. 3C(1.5μg/ml)		<0.0001
control vs. 3C (C147S)1.5μg/ml)		0.3225
control vs. 3C+AG7088		0.9997

## Sheet: Figure2d
U138 MG
	control	3C(0.5μg/ml)	3C(1μg/ml)	3C(1.5μg/ml)	3C (C147S)1.5μg/ml)	3C+AG7088
Apoptosis rate%	3.6	13.3	17	29	9.2	5.4
	3.5	11.9	14.8	28.2	7.7	7
	3.9	14.6	15.3	26.4	7.9	15.8
Dunnett's multiple comparisons test		Adjusted P Value
control vs. 3C(0.5μg/ml)		0.002
control vs. 3C(1μg/ml)		0.0003
control vs. 3C(1.5μg/ml)		<0.0001
control vs. 3C (C147S)1.5μg/ml)		0.147
control vs. 3C+AG7088		0.0569

## Sheet: Figure3c
Days after implantation	PBS						3C-LNP (1.2μg)						3C-LNP (2.4μg)						3C(C147S)-LNP(2.4μg)
7	6900000	2100000	177000	146000	1450000	177000	1100000	1100000	680000	550000	6500000	500000	270000	110000	170000	160000	860000	1500000	190000	220000	3200000	5200000	140000	820000
14	9240000	4670000	4140000	436000	4660000	4390000	530000	310000	97000	34000	760000	320000	43000	24000	42000	95000	89000	1300000	480000	38000	25000000	310000	200000	2100000
21	16700000	59000000	160000000	1000000	110000000	1000000000	240000	610000	190000	12000	590000	100000	0	0	16000	140000	0	120000	36000000	4300000	410000000	8900000	14000000	59000000
28	17000000	60800000	960000000	6020000	570000000	9240000000	1000000	1400000	160000	0	0	140000	0	0	15000	330000	0	10000	1750000000	1200000000	7900000000	570000000	5600000000	1420000000
35	31600000000	1610000000		140000000	10800000000		5600000	1000000	690000	0	0	80000	0	0	8700	340000	0	11000	1800000000		17000000000	340000000	7600000000
Dunnett's multiple comparisons test	Adjusted P Value
Day7
PBS vs. 3C-LNP (1.2μg)	>0.9999
PBS vs. 3C-LNP (2.4μg)	>0.9999
PBS vs. 3C(C147S)-LNP(2.4μg)	>0.9999
Day14
PBS vs. 3C-LNP (1.2μg)	>0.9999
PBS vs. 3C-LNP (2.4μg)	>0.9999
PBS vs. 3C(C147S)-LNP(2.4μg)	>0.9999
Day21
PBS vs. 3C-LNP (1.2μg)	0.9986
PBS vs. 3C-LNP (2.4μg)	0.9986
PBS vs. 3C(C147S)-LNP(2.4μg)	0.9996
Day28
PBS vs. 3C-LNP (1.2μg)	0.6153
PBS vs. 3C-LNP (2.4μg)	0.6152
PBS vs. 3C(C147S)-LNP(2.4μg)	0.8191
Day35
PBS vs. 3C-LNP (1.2μg)	<0.0001
PBS vs. 3C-LNP (2.4μg)	<0.0001
PBS vs. 3C(C147S)-LNP(2.4μg)	0.1044

[truncated: 50 more sheets: Figure3d, Figure3e, Figure3h, Figure4c, Figure4d, Figure4f, Figure5c, Figure5d, Figure5e, Figure5h, Figure6b, Figure6c, Figure6f, Figure6g, Figure6h, Figure6i, Figure7a, Figure7b, Figure7c, Figure7d …]
